# Supplementary material for: Relationship between anthropometric and biochemical changes of metabolic syndrome with retinal nerve fiber layer and macular thickness
Source: PLoS One. 2021 Feb 25;16(2):e0246830. doi: 10.1371/journal.pone.0246830 (PMC7906412; doi:10.1371/journal.pone.0246830)
Supplement: S1 Data — (CSV) [file pone.0246830.s001.csv]

study_id	age	ethnicity	gender	group	Rbs	Hba1c	Hba1c>5.6	Fbs	fbs>5.6	sBp	sBp>130	diastolicBP	dbp>85	HDL	HDL >=1	Triglyc	tg<1.7	creat	GFR	weight	Height	waist	Bmi	Obese	IOP	VCDR	component	AXL	DiscArea	RFNLS	RFNLI	RFNLN	RFNLT	RFNLave	paraS	paraI	paraN	paraT	paraA	periS	periI	periN	periT	periA	CMTmac	FRNFLS	FRNFLI	FRNFLN	FRNFLT
1	43	1	1	1	.	9.3	1	9.1	1	135	1	67	0	1	1	2.87	0	53	116	79.4	160	96.52	23.53	0	14	0.52	3	24.17	1.75	90	113	67	53	81	309	258	310	286	290.75	248	239	268	242	249.25	238
1	43	1	1	1	.	9.3	1	9.1	1	135	1	67	0	1	1	2.87	0	53	116	79.4	160	96.52	23.53	0	0	0	3	0	0	98	102	55	48	76	304	260	312	288	291	228	251	280	245	251	240
2	32	3	1	1	8.7	7.4	1	8.2	1	118	0	80	0	1.2	1	1.7	0	50	132	97	153	96.52	31.02	1	16	0.34	1	24.22	1.75	117	124	69	52	90	289	261	311	297	289.5	261	298	295	256	277.5	242
2	32	3	1	1	8.7	7.4	1	8.2	1	118	0	80	0	1.2	1	1.7	0	50	132	97	153	96.52	31.02	1	0	0	1	0	0	111	118	80	56	91	294	270	302	290	289	272	288	310	238	277	245
3	50	1	1	1	18.9	9.4	1	9.4	1	131	1	82	0	1.47	1	1.4	1	52	115	75	160	101.6	29.3	0	16	0.42	3	24.35	1.74	112	133	60	75	95	319	324	326	309	319.5	270	264	293	258	271.25	257
3	50	1	1	1	18.9	9.4	1	9.4	1	131	1	82	0	1.47	1	1.4	1	52	115	75	160	101.6	29.3	0	0	0	3	0	0	.	.	.	.	.	.	.	.	.	.	.	.	.	.	.	.
4	31	2	1	1	7	6.5	1	6.5	1	138	1	76	0	1.2	1	1.8	0	51	130	128	162	106.68	48.77	1	14	0.55	2	25.21	2.75	103	125	51	67	86	319	325	328	304	319	275	285	308	259	281.75	262
4	31	2	1	1	7	6.5	1	6.5	1	138	1	76	0	1.2	1	1.8	0	51	130	128	162	106.68	48.77	1	0	0	2	0	0	87	108	49	64	77	323	320	318	310	317.75	266	272	304	266	277	257
5	45	3	1	1	7	6.3	1	6.5	1	135	1	78	0	0.9	0	1.8	0	58	104	80	156	96.52	32.87	1	16	0.61	2	23.42	2.37	116	119	68	68	93	315	304	316	298	308.25	277	246	275	240	259.5	258
5	45	3	1	1	7	6.3	1	6.5	1	135	1	78	0	0.9	0	1.8	0	58	104	80	156	96.52	32.87	1	0	0	2	0	0	110	116	65	64	89	319	301	318	302	310	270	253	267	250	260	250
6	50	1	1	1	10	8.2	1	8	1	140	1	82	0	1.1	1	2	0	50	120	72	159	101.6	28.48	0	18	0.67	3	23.55	2.33	113	109	56	68	86	322	322	319	308	317.75	275	267	295	254	272.75	249
6	50	1	1	1	10	8.2	1	8	1	140	1	82	0	1.1	1	2	0	50	120	72	159	101.6	28.48	0	0	0	3	0	0	96	97	53	70	79	295	312	310	305	305.5	260	253	295	255	265.75	247
7	41	2	2	1	8	7.2	1	5.8	1	125	0	75	0	1.18	1	3.1	0	45	191	100	164	99.06	37.18	1	16	0.78	1	25.32	3.22	111	143	84	65	101	315	296	293	281	348	360	334	333	289	329	238
7	41	2	2	1	8	7.2	1	5.8	1	125	0	75	0	1.18	1	3.1	0	45	191	100	164	99.06	37.18	1	0	0	1	0	0	127	155	77	69	107	313	289	297	277	346	367	322	313	298	325	240
8	34	1	1	1	6.8	8.3	1	8	1	130	0	78	0	0.9	0	2.03	0	51	127	93	165	96.52	34.16	1	19	0.34	3	24.35	1.61	102	111	52	48	78	284	291	294	279	287	260	259	272	251	260.5	246
8	34	1	1	1	6.8	8.3	1	8	1	130	0	78	0	0.9	0	2.03	0	51	127	93	165	96.52	34.16	1	0	0	3	0	0	93	100	59	48	75	272	277	265	238	263	270	245	271	253	259.75	230
9	33	3	1	1	7.8	7.5	1	7.5	1	125	0	75	0	1.2	1	1.8	0	50	131	80	152	96.52	34.63	1	16	0.76	1	24.63	2.23	112	126	59	67	91	329	320	311	311	320.5	295	280	309	273	295.67	205
9	33	3	1	1	7.8	7.5	1	7.5	1	125	0	75	0	1.2	1	1.8	0	50	131	80	152	96.52	34.63	1	0	0	1	0	0	104	139	72	72	98	351	312	309	310	320.5	294	285	312	271	290.5	211
10	32	1	1	1	6	5.4	0	5.5	0	141	1	89	1	1.3	1	1.1	1	50	132	102	160	101.6	39.84	1	16	0.56	1	24.44	2.64	124	157	59	74	104	315	312	327	298	313	279	271	304	257	277.75	229
10	32	1	1	1	6	5.4	0	5.5	0	141	1	89	1	1.3	1	1.1	1	50	132	102	160	101.6	39.84	1	0	0	1	0	0	144	148	72	70	108	301	299	277	275	288	272	265	303	261	275.25	230
11	37	3	1	1	6	5.5	0	5.5	0	156	1	78	0	1.2	1	0.71	1	52	122	90.7	147	114.3	41.97	1	14	0.44	2	25.14	2.13	125	125	68	53	93	327	332	330	323	328	271	267	293	261	273	214
11	37	3	1	1	6	5.5	0	5.5	0	156	1	78	0	1.2	1	0.71	1	52	122	90.7	147	114.3	41.97	1	0	0	2	0	0	.	.	.	.	.	.	.	.	.	.	.	.	.	.	.	.
12	30	2	1	1	5.6	5.5	0	5.3	0	130	0	76	0	1.2	1	0.8	1	45	151	90	150	101.6	40	1	14	0.54	1	23.62	1.89	85	100	66	81	83	312	310	320	295	309.25	274	263	299	245	270.35	236
12	30	2	1	1	5.6	5.5	0	5.3	0	130	0	76	0	1.2	1	0.8	1	45	151	90	150	101.6	40	1	0	0	1	0	0	90	100	60	66	79	310	317	314	299	310	278	267	305	250	275	235
13	44	1	2	1	18	14.4	1	17.5	1	140	1	90	1	1.39	1	1.3	1	60	135	83	174	96.52	27.41	0	13	0.46	3	25.21	2.09	102	97	52	66	79	322	306	318	313	314.75	271	275	288	269	275.75	232
13	44	1	2	1	18	14.4	1	17.5	1	140	1	90	1	1.39	1	1.3	1	60	135	83	174	96.52	27.41	0	0	0	3	0	0	94	90	54	58	74	332	307	323	305	316.75	286	280	275	279	280	205
14	32	2	1	1	5	5.3	0	3.9	0	128	0	74	0	1.1	1	1.2	1	48	138	95	168	96.52	33.66	1	14	0.52	1	25.13	1.53	102	145	56	96	100	290	288	294	277	287.25	270	264	282	250	266.5	220
14	32	2	1	1	5	5.3	0	3.9	0	128	0	74	0	1.1	1	1.2	1	48	138	95	168	96.52	33.66	1	0	0	1	0	0	111	131	47	89	94	295	278	305	274	288	277	258	279	255	267.25	225
15	41	2	1	1	8.9	7.5	1	7.5	1	135	1	80	0	1.2	1	2.1	0	50	125	78	150	99.06	34.67	1	16	0.41	2	24.21	1.72	105	126	57	62	87	291	287	289	281	287	268	247	276	246	259.25	229
15	41	2	1	1	8.9	7.5	1	7.5	1	135	1	80	0	1.2	1	2.1	0	50	125	78	150	99.06	34.67	1	0	0	2	0	0	120	134	60	66	95	310	298	293	304	301.25	278	253	277	256	266	237
16	49	3	1	1	10.6	8.4	1	9.7	1	139	1	81	0	1.46	1	0.9	1	48	127	70.2	152	101.6	30.38	1	14	0.49	3	24.53	1.55	109	119	69	60	89	286	287	295	272	285	255	245	274	226	250	223
16	49	3	1	1	10.6	8.4	1	9.7	1	139	1	81	0	1.46	1	0.9	1	48	127	70.2	152	101.6	30.38	1	0	0	3	0	0	109	120	64	58	88	267	276	316	289	287	243	252	283	230	252	225
17	50	1	1	1	6.2	6	1	5.8	1	158	1	74	0	1.2	1	1.2	1	48	126	78.5	162	96.52	29.91	0	14	0.44	1	23.87	2.2	132	114	63	63	93	327	327	334	313	325.25	282	276	313	262	283.25	245
17	50	1	1	1	6.2	6	1	5.8	1	158	1	74	0	1.2	1	1.2	1	48	126	78.5	162	96.52	29.91	0	0	0	1	0	0	115	129	74	62	95	330	322	313	335	325	281	280	305	274	285	243
18	38	2	1	1	6.3	6.1	1	6.1	1	155	1	80	0	1.1	1	1.5	1	52	122	70	155	99.06	29.14	0	16	0.23	1	23.79	2.13	132	117	75	91	104	317	311	314	304	311.5	286	274	304	264	282	233
18	38	2	1	1	6.3	6.1	1	6.1	1	155	1	80	0	1.1	1	1.5	1	52	122	70	155	99.06	29.14	0	0	0	1	0	0	130	123	58	94	101	311	302	311	310	308.5	285	286	306	248	281.25	231
19	31	3	2	1	6	5.9	1	5.9	1	130	0	78	0	1.1	1	1.5	1	48	139	150	180	104.14	46.3	1	16	0.62	1	24.23	2.76	137	148	68	61	103	334	337	339	324	333.5	281	279	301	275	284	238
19	31	3	2	1	6	5.9	1	5.9	1	130	0	78	0	1.1	1	1.5	1	48	139	150	180	104.14	46.3	1	0	0	1	0	0	137	133	65	65	100	350	342	341	331	341	275	284	303	298	290	244
20	34	3	1	1	5.9	5.8	1	3.2	0	125	0	77	0	1.4	1	0.6	1	50	130	87	162	96.52	33.15	1	14	0.72	1	24.53	1.73	98	114	70	67	87	320	318	322	311	317.75	275	265	290	258	272	244
20	34	3	1	1	5.9	5.8	1	3.2	0	125	0	77	0	1.4	1	0.6	1	50	130	87	162	96.52	33.15	1	0	0	1	0	0	109	120	74	56	90	321	323	322	314	320	290	265	288	257	275	242
21	40	2	1	1	7.8	5.2	0	5.8	1	127	0	78	0	1.2	1	1.1	1	48	132	69	154	91.44	29.09	0	12	0.53	2	23.98	2.54	112	108	57	61	84	317	310	320	302	312.25	271	259	293	263	271.5	231
21	40	2	1	1	7.8	5.2	0	5.8	1	127	0	78	0	1.2	1	1.1	1	48	132	69	154	91.44	29.09	0	0	0	2	0	0	105	99	46	63	78	312	306	311	311	310	270	251	299	268	272	240
22	41	1	1	1	6.8	6.5	1	6.5	1	130	0	79	0	0.9	0	2.5	0	50	125	68	153	91.44	29.05	0	14	0.73	1	24.63	2.11	127	138	66	59	97	325	322	332	308	321.75	269	270	293	252	271	254
22	41	1	1	1	6.8	6.5	1	6.5	1	130	0	79	0	0.9	0	2.5	0	50	125	68	153	91.44	29.05	0	0	0	1	0	0	130	154	82	63	107	327	313	324	316	320	254	279	293	254	270	253
23	48	2	1	1	14.4	13.2	1	13.2	1	186	1	109	1	1.47	1	0.8	1	54	111	80	155	96.52	33.3	1	14	0.54	2	24.77	2.07	124	126	72	94	104	362	337	337	303	334.75	314	284	325	266	297.25	234
23	48	2	1	1	14.4	13.2	1	13.2	1	186	1	109	1	1.47	1	0.8	1	54	111	80	155	96.52	33.3	1	0	0	2	0	0	119	143	72	75	102	358	312	337	326	333.25	327	279	312	278	299	231
24	30	2	2	1	5.3	4	0	3.4	0	130	0	78	0	1.8	1	0.7	1	75	113	85	160	96.52	33.2	1	16	0.44	1	23.45	1.77	113	145	69	73	100	328	312	328	307	318.75	287	266	306	261	280	210
24	30	2	2	1	5.3	4	0	3.4	0	130	0	78	0	1.8	1	0.7	1	75	113	85	160	96.52	33.2	1	0	0	1	0	0	122	148	87	70	107	305	331	323	310	317.25	285	269	306	257	279.25	215
25	50	2	1	1	7.5	6.9	1	7	1	140	1	82	0	1.6	1	3.1	0	58	102	90	165	99.06	33.06	1	14	0.48	3	25.32	2.36	113	111	70	56	88	310	304	308	293	303.75	261	260	293	248	265.5	226
25	50	2	1	1	7.5	6.9	1	7	1	140	1	82	0	1.6	1	3.1	0	58	102	90	165	99.06	33.06	1	0	0	3	0	0	131	112	58	57	89	302	298	314	293	301.75	257	253	287	256	263.25	225
26	48	3	1	1	7.4	6.8	1	6.9	1	169	1	98	1	1.2	1	3.5	0	55	109	70	145	106.68	33.29	1	16	0.6	2	24.21	1.89	97	99	88	54	84	328	230	312	296	291.5	286	314	322	267	297.25	230
26	48	3	1	1	7.4	6.8	1	6.9	1	169	1	98	1	1.2	1	3.5	0	55	109	70	145	106.68	33.29	1	0	0	2	0	0	.	.	.	.	.	.	.	.	.	.	.	.	.	.	.	.
27	48	1	2	1	6.8	6.5	1	6.5	1	135	1	78	0	1.5	1	2	0	50	164	93	180	101.6	28.7	0	14	0.43	1	25.23	2.16	134	155	61	79	107	355	355	361	341	353	302	308	329	293	308	248
27	48	1	2	1	6.8	6.5	1	6.5	1	135	1	78	0	1.5	1	2	0	50	164	93	180	101.6	28.7	0	0	0	1	0	0	147	147	58	80	108	343	355	359	352	352.25	296	310	330	292	3.7	247
28	49	1	1	1	10	8	1	7.9	1	179	1	99	1	0.9	0	2.5	0	50	121	116.8	169	101.6	40.89	1	14	0.49	3	23.67	1.71	140	150	68	73	108	316	311	319	302	312	277	280	310	255	280.5	215
28	49	1	1	1	10	8	1	7.9	1	179	1	99	1	0.9	0	2.5	0	50	121	116.8	169	101.6	40.89	1	0	0	3	0	0	140	150	68	73	109	320	306	318	301	311.25	280	269	313	262	281	213
29	47	3	2	1	9	7.8	1	7.5	1	140	1	82	0	0.9	0	2.8	0	49	168	92	168	106.68	32.6	1	12	0.51	2	23.88	1.98	133	104	57	70	91	346	333	352	328	339	281	265	309	265	280	251
29	47	3	2	1	9	7.8	1	7.5	1	140	1	82	0	0.9	0	2.8	0	49	168	92	168	106.68	32.6	1	0	0	2	0	0	.	.	.	.	.	.	.	.	.	.	.	.	.	.	.	.
30	50	3	2	1	9.2	8.2	1	8.3	1	145	1	87	1	0.9	0	2.8	0	48	170	98	173	101.6	32.74	1	14	0.62	2	24.35	3.07	133	161	67	64	106	308	298	310	290	276	278	295	300	265	275	232
30	50	3	2	1	9.2	8.2	1	8.3	1	145	1	87	1	0.9	0	2.8	0	48	170	98	173	101.6	32.74	1	0	0	2	0	0	.	.	.	.	.	.	.	.	.	.	.	.	.	.	.	.
31	50	2	2	1	8.9	6.7	1	4.8	0	140	1	86	1	1.2	1	2.5	0	67	116	92	160	101.6	35.94	1	18	0.69	2	24.41	1.5	110	130	75	64	95	306	300	312	310	280	270	295	300	265	282	241
31	50	2	2	1	8.9	6.7	1	4.8	0	140	1	86	1	1.2	1	2.5	0	67	116	92	160	101.6	35.94	1	0	0	2	0	0	100	108	71	59	85	315	298	311	309	281	269	287	298	270	281	243
32	39	2	1	1	5.8	5.6	0	5.3	0	142	1	82	0	1.2	1	1	1	48	133	96	156	101.6	39.45	1	14	0.45	2	24.55	2.38	114	114	64	65	89	306	305	336	315	315.5	269	327	314	260	292.5	243
32	39	2	1	1	5.8	5.6	0	5.3	0	142	1	82	0	1.2	1	1	1	48	133	96	156	101.6	39.45	1	0	0	2	0	0	108	109	54	69	85	317	313	336	314	320	276	332	312	261	295.25	242
33	39	2	2	1	8.5	7.5	1	7.6	1	128	0	78	0	1.1	1	1.2	1	45	193	120	157	104.14	48.68	1	16	0.65	1	24.64	1.29	128	132	59	68	97	320	318	331	310	319.75	269	258	296	250	268.25	252
33	39	2	2	1	8.5	7.5	1	7.6	1	128	0	78	0	1.1	1	1.2	1	45	193	120	157	104.14	48.68	1	0	0	1	0	0	129	120	62	63	93	316	320	328	315	320.25	266	260	290	255	267.75	248
34	33	2	2	1	6.8	6.5	1	6.2	1	130	0	76	0	1.3	1	2.8	0	48	185	96	172	99.06	32.45	1	14	0.65	1	24.32	2.36	119	130	82	71	101	331	331	337	317	329	299	273	316	265	288.25	251
34	33	2	2	1	6.8	6.5	1	6.2	1	130	0	76	0	1.3	1	2.8	0	48	185	96	172	99.06	32.45	1	0	0	1	0	0	126	132	81	68	102	332	325	332	312	325.25	295	260	306	266	281.75	252
35	44	1	2	1	11	9.8	1	9.5	1	138	1	66	0	1.2	1	1.2	1	670	102	125	180	111.76	38.58	1	10	0.69	3	24.55	1.87	90	80	45	66	70	279	273	287	263	275.5	255	239	271	250	253.75	208
35	44	1	2	1	11	9.8	1	9.5	1	138	1	66	0	1.2	1	1.2	1	670	102	125	180	111.76	38.58	1	0	0	3	0	0	.	.	.	.	.	.	.	.	.	.	.	.	.	.	.	.
36	31	2	1	1	10.2	8.7	1	7.2	1	116	0	76	0	1.2	1	2.6	0	50	133	102	152	104.14	44.15	1	16	0.55	1	25.32	2.44	108	110	75	58	88	317	325	329	306	319.25	275	254	297	262	272	230
36	31	2	1	1	10.2	8.7	1	7.2	1	116	0	76	0	1.2	1	2.6	0	50	133	102	152	104.14	44.15	1	0	0	1	0	0	96	119	53	64	83	293	320	325	310	312	290	255	295	260	275	232
37	50	3	1	1	15.4	13.5	1	7	1	203	1	102	1	0.9	0	3.2	0	55	108	105	160	130	41.02	1	14	0.57	3	24.33	2.13	127	130	64	69	97	298	277	323	298	299	273	260	311	255	274.75	224
37	50	3	1	1	15.4	13.5	1	7	1	203	1	102	1	0.9	0	3.2	0	55	108	105	160	130	41.02	1	0	0	3	0	0	125	139	66	71	100	301	280	320	300	300.25	255	270	315	260	275	225
38	34	3	1	1	7.5	6.9	1	4.3	0	103	0	56	0	1.14	1	1.6	1	50	130	73	145	101.6	34.72	1	16	0.7	1	24.3	2.18	124	118	73	54	92	257	260	296	278	272.75	248	276	282	237	260.75	254
38	34	3	1	1	7.5	6.9	1	4.3	0	103	0	56	0	1.14	1	1.6	1	50	130	73	145	101.6	34.72	1	0	0	1	0	0	129	122	71	58	95	262	258	290	275	271.25	243	274	280	240	259.25	253
39	40	1	2	1	6.8	6.5	1	6	1	135	1	89	1	0.9	0	2.5	0	48	178	90	167	96.52	32.27	1	16	0.58	2	24.73	1.99	125	132	61	60	94	332	327	328	324	327.75	284	256	296	260	274	246
39	40	1	2	1	6.8	6.5	1	6	1	135	1	89	1	0.9	0	2.5	0	48	178	90	167	96.52	32.27	1	0	0	2	0	0	135	142	73	62	103	313	311	355	322	325.25	285	255	295	258	273.25	245
40	48	3	1	1	15	12.9	1	6.9	1	128	0	74	0	2.3	1	0.7	1	55	109	99	165	101.6	36.36	1	18	0.6	3	23.92	1.97	107	94	66	52	80	319	310	314	313	314	282	264	300	267	278.25	236
40	48	3	1	1	15	12.9	1	6.9	1	128	0	74	0	2.3	1	0.7	1	55	109	99	165	101.6	36.36	1	0	0	3	0	0	96	93	65	53	77	320	323	324	300	316.75	297	265	289	265	279	242
41	46	3	2	1	9.8	7.8	1	6.7	1	141	1	80	0	1.24	1	1.4	1	60	134	113	168	104.14	40.04	1	16	0.67	3	23.88	2.44	141	120	72	57	98	327	319	327	306	319.75	292	272	311	267	285.5	240
41	46	3	2	1	9.8	7.8	1	6.7	1	141	1	80	0	1.24	1	1.4	1	60	134	113	168	104.14	40.04	1	0	0	3	0	0	136	126	70	58	97	301	320	332	308	315.25	278	275	310	258	280.25	239
42	50	1	2	1	16.2	9.4	1	9.2	1	138	1	81	0	0.3	0	1.23	1	62	127	125	165	116.84	45.91	1	16	0.66	3	25.21	1.75	125	156	64	81	107	301	303	307	283	278	276	255	292	240	280	240
42	50	1	2	1	16.2	9.4	1	9.2	1	138	1	81	0	0.3	0	1.23	1	62	127	125	165	116.84	45.91	1	0	0	3	0	0	147	157	73	79	114	285	287	279	269	280	290	265	295	275	281.25	243
43	30	3	1	1	6.5	5.8	1	5.6	0	142	1	82	0	1.2	1	1.2	1	50	134	98	175	101.6	32	1	14	0.49	1	23.43	3.37	125	128	81	69	101	301	303	307	283	298.5	276	253	292	240	265.25	230
43	30	3	1	1	6.5	5.8	1	5.6	0	142	1	82	0	1.2	1	1.2	1	50	134	98	175	101.6	32	1	0	0	1	0	0	114	131	93	62	100	312	279	309	288	297	255	265	299	245	266	231
44	50	1	1	1	9.3	6.7	1	6.1	1	157	1	92	1	1.7	1	0.8	1	65	107	105	165	101.6	38.57	1	12	0.5	1	24.66	1.74	115	133	90	58	99	334	328	334	317	328.25	285	278	307	267	284.25	255
44	50	1	1	1	9.3	6.7	1	6.1	1	157	1	92	1	1.7	1	0.8	1	65	107	105	165	101.6	38.57	1	0	0	1	0	0	.	.	.	.	.	.	.	.	.	.	.	.	.	.	.	.
45	37	1	1	1	7.5	6	1	6.1	1	188	1	82	0	1	1	1.5	1	56	115	92	158	104.14	36.85	1	12	0.55	1	24.35	3.59	125	134	57	80	99	330	328	327	318	325.75	292	282	314	280	292	223
45	37	1	1	1	7.5	6	1	6.1	1	188	1	82	0	1	1	1.5	1	56	115	92	158	104.14	36.85	1	0	0	1	0	0	114	155	69	84	106	328	322	319	316	321.25	285	275	325	281	291.5	209
46	47	1	2	1	8.8	5.6	0	5.8	1	161	1	94	1	1.2	1	4.5	0	81	99	80	175	96.52	26.12	0	16	0.45	1	24.77	1.91	98	118	55	65	84	334	317	327	312	322.5	289	268	312	267	284	228
46	47	1	2	1	8.8	5.6	0	5.8	1	161	1	94	1	1.2	1	4.5	0	81	99	80	175	96.52	26.12	0	0	0	1	0	0	125	107	53	62	87	335	321	328	319	325.75	290	265	312	287	288.5	227
47	36	3	1	1	4.9	5.9	1	5.3	0	113	0	76	0	1.1	1	0.9	1	57	115	85	145	101.6	40.43	1	10	0.46	2	24.6	1.86	112	124	74	57	92	342	344	339	332	334.75	282	279	304	266	282.75	221
47	36	3	1	1	4.9	5.9	1	5.3	0	113	0	76	0	1.1	1	0.9	1	57	115	85	145	101.6	40.43	1	0	0	2	0	0	.	.	.	.	.	.	.	.	.	.	.	.	.	.	.	.
48	36	2	1	1	14.5	10.7	1	10.5	1	156	1	92	1	0.9	0	1.5	1	46	142	89	163	99.06	33.5	1	16	0.59	3	23.87	3.14	142	128	78	77	106	327	318	331	312	315	289	275	304	266	280	245
48	36	2	1	1	14.5	10.7	1	10.5	1	156	1	92	1	0.9	0	1.5	1	46	142	89	163	99.06	33.5	1	0	0	3	0	0	147	141	90	55	108	355	332	312	303	325.5	290	277	310	252	282.25	248
49	46	3	2	1	13.2	10.5	1	10.1	1	142	1	87	1	0.9	0	2.3	0	50	165	127	165	106.68	46.65	1	14	0.57	3	23.67	2.38	129	119	70	62	95	327	318	331	312	322	289	275	308	267	284.75	251
49	46	3	2	1	13.2	10.5	1	10.1	1	142	1	87	1	0.9	0	2.3	0	50	165	127	165	106.68	46.65	1	0	0	3	0	0	103	118	74	57	88	332	309	323	321	321.25	295	260	310	270	283.75	250
50	40	2	2	1	7.8	6.5	1	4.9	0	132	0	90	1	1.2	1	2.5	0	45	192	151.7	175.5	106.68	49.53	1	16	0.63	1	24.54	1.67	135	124	60	69	97	314	310	319	303	311.5	272	260	293	256	270.25	206
50	40	2	2	1	7.8	6.5	1	4.9	0	132	0	90	1	1.2	1	2.5	0	45	192	151.7	175.5	106.68	49.53	1	0	0	1	0	0	140	119	78	55	98	333	308	318	322	320.25	275	270	290	265	275	210
51	40	1	1	1	6.8	6	1	4.4	0	152	1	96	1	1.5	1	1.6	1	64	104	90	155	101.6	37.46	1	14	0.38	1	24.33	2.02	126	129	69	64	97	329	324	333	310	324	287	275	317	263	285.5	230
51	40	1	1	1	6.8	6	1	4.4	0	152	1	96	1	1.5	1	1.6	1	64	104	90	155	101.6	37.46	1	0	0	1	0	0	80	139	85	59	90	305	309	318	308	292	285	270	315	258	282	225
52	34	2	2	1	10.5	6.6	1	7.5	1	121	0	83	0	1.2	1	1.2	1	76	108	120	175	106.68	39.18	1	10	0.5	1	24.72	2.22	145	143	84	82	113	324	327	322	304	319.25	277	269	295	260	275.25	261
52	34	2	2	1	10.5	6.6	1	7.5	1	121	0	83	0	1.2	1	1.2	1	76	108	120	175	106.68	39.18	1	0	0	1	0	0	148	145	73	77	111	353	312	305	301	317.75	285	265	299	258	276.75	255
53	44	2	2	1	8.1	8	1	7.2	1	139	1	81	0	0.9	0	1.8	0	75	104	74	162	96.52	28.2	0	16	0.46	1	24.66	2.5	106	141	81	70	100	309	305	311	293	304.5	276	261	291	247	269.75	237
53	44	2	2	1	8.1	8	1	7.2	1	139	1	81	0	0.9	0	1.8	0	75	104	74	162	96.52	28.2	0	0	0	1	0	0	123	135	89	58	101	312	312	310	291	306.25	283	268	285	245	270.25	240
54	44	2	2	1	25.3	15.3	1	15	1	162	1	90	1	1.2	1	2.8	0	74	106	95	165	101.6	34.89	1	16	0.61	2	23.61	2.53	112	121	65	64	91	310	315	321	306	313	273	257	295	257	270.5	235
54	44	2	2	1	25.3	15.3	1	15	1	162	1	90	1	1.2	1	2.8	0	74	106	95	165	101.6	34.89	1	0	0	2	0	0	.	.	.	.	.	.	.	.	.	.	.	.	.	.	.	.
55	50	1	2	1	8.9	6.5	1	5.3	0	141	1	81	0	1	1	3.31	0	71	108	125	168	106.68	44.29	1	14	0.61	2	23.55	2.67	117	132	57	54	90	310	315	320	310	306	275	264	290	270	271	235
55	50	1	2	1	8.9	6.5	1	5.3	0	141	1	81	0	1	1	3.31	0	71	108	125	168	106.68	44.29	1	0	0	2	0	0	117	117	58	69	90	289	309	323	308	307.25	265	262	293	265	271.25	236
56	43	2	2	1	10.5	8.1	1	8.5	1	161	1	81	0	1.3	1	2.3	0	69	136	95	160	101.6	37.11	1	18	0.62	2	24.14	1.33	113	109	75	51	87	326	329	337	319	327.75	276	264	295	266	275.25	263
56	43	2	2	1	10.5	8.1	1	8.5	1	161	1	81	0	1.3	1	2.3	0	69	136	95	160	101.6	37.11	1	0	0	2	0	0	125	115	71	53	91	319	311	338	332	325	263	258	295	265	270.25	271
57	30	2	2	1	16.7	9.7	1	10.2	1	125	0	83	0	0.8	0	1.4	1	70	120	151.7	165	106.68	55.72	1	12	0.63	1	24.03	2.06	128	123	65	69	96	314	310	319	303	311.5	272	260	293	256	270.25	220
57	30	2	2	1	16.7	9.7	1	10.2	1	125	0	83	0	0.8	0	1.4	1	70	120	151.7	165	106.68	55.72	1	0	0	1	0	0	140	119	78	55	98	312	310	315	311	312	275	258	290	266	272.75	225
58	44	2	1	1	10.5	6.7	1	5	0	145	1	78	0	0.9	0	2.3	0	65	111	108	159	101.6	42.72	1	16	0.62	1	25.11	2.03	92	91	63	52	75	300	280	288	276	315	270	250	275	254	275	243
58	44	2	1	1	10.5	6.7	1	5	0	145	1	78	0	0.9	0	2.3	0	65	111	108	159	101.6	42.72	1	0	0	1	0	0	87	93	74	49	76	324	298	313	322	314.25	295	272	280	255	275.5	245
59	38	2	2	1	6.2	5.9	1	5.2	0	141	1	77	0	1.2	1	2.8	0	56	151	150	170	101.6	51.9	1	16	0.49	2	24.36	2.22	113	120	69	76	95	310	290	290	280	310	274	260	280	258	270	253
59	38	2	2	1	6.2	5.9	1	5.2	0	141	1	77	0	1.2	1	2.8	0	56	151	150	170	101.6	51.9	1	0	0	2	0	0	107	112	69	80	92	337	302	313	298	312.5	275	269	277	260	270.25	250
60	31	2	1	1	5.6	5.2	0	5.2	0	146	1	80	0	1.2	1	1.2	1	54	121	82	170	91.44	28.37	0	16	0.73	1	24.03	2.41	124	147	71	75	104	325	309	329	306	317.25	303	255	299	257	278.5	250
60	31	2	1	1	5.6	5.2	0	5.2	0	146	1	80	0	1.2	1	1.2	1	54	121	82	170	91.44	28.37	0	0	0	1	0	0	137	141	65	65	105	321	311	330	301	315.75	300	247	301	260	277	248
61	48	2	1	1	14.6	11.4	1	7.2	1	154	1	82	0	0.9	0	0.8	1	59	100	81	150	101.6	36	1	16	0.4	3	23.88	2.17	107	108	57	62	83	310	302	318	295	306.25	262	298	298	242	275	236
61	48	2	1	1	14.6	11.4	1	7.2	1	154	1	82	0	0.9	0	0.8	1	59	100	81	150	101.6	36	1	0	0	3	0	0	.	.	.	.	.	.	.	.	.	.	.	.	.	.	.	.
62	48	1	2	1	5.8	6	1	5.5	0	150	1	89	1	0.9	0	2.2	0	66	119	83	168	91.44	29.41	0	14	0.58	1	24.32	1.78	95	114	66	58	83	317	309	313	301	310	276	268	302	260	276.5	225
62	48	1	2	1	5.8	6	1	5.5	0	150	1	89	1	0.9	0	2.2	0	66	119	83	168	91.44	29.41	0	0	0	1	0	0	.	.	.	.	.	.	.	.	.	.	.	.	.	.	.	.
63	42	1	2	2	5.4	5.6	0	4.4	0	117	0	76	0	1.1	1	1.8	0	69	116	60	170	71.12	20.76	0	16	0.47	0	23.9	2.25	116	128	72	73	97	317	309	311	304	310.25	275	272	295	257	274.75	235
63	42	1	2	2	5.4	5.6	0	4.4	0	117	0	76	0	1.1	1	1.8	0	69	116	60	170	71.12	20.76	0	0	0	0	0	0	118	121	77	65	95	329	327	334	308	324.5	288	285	335	270	294.5	251
64	46	1	2	2	5.2	6	1	4.6	0	115	0	78	0	1.2	1	1.6	1	70	112	60	165	71.12	22.04	0	14	0.52	0	24.08	2.03	132	127	75	77	103	315	309	320	307	320	266	257	320	252	280	243
64	46	1	2	2	5.2	6	1	4.6	0	115	0	78	0	1.2	1	1.6	1	70	112	60	165	71.12	22.04	0	0	0	0	0	0	119	111	76	78	96	293	301	303	305	300.5	280	266	306	250	275.5	233
65	48	2	2	2	5.4	5.8	1	4.8	0	118	0	75	0	1.2	1	2	0	65	121	60	165	71.12	22.04	0	16	0.44	0	23.77	2.05	145	131	74	70	105	314	307	314	299	308.5	274	258	296	256	271	239
65	48	2	2	2	5.4	5.8	1	4.8	0	118	0	75	0	1.2	1	2	0	65	121	60	165	71.12	22.04	0	0	0	0	0	0	132	134	70	70	101	312	302	314	294	305.5	277	265	301	229	268	237
66	47	1	1	2	5.2	5.6	0	4.6	0	118	0	77	0	1.4	1	2.2	0	56	107	58	160	71.12	22.66	0	16	0.59	0	24.32	2.93	150	147	76	74	150	261	268	321	314	291	304	293	320	277	298.5	244
66	47	1	1	2	5.2	5.6	0	4.6	0	118	0	77	0	1.4	1	2.2	0	56	107	58	160	71.12	22.66	0	0	0	0	0	0	.	.	.	.	.	.	.	.	.	.	.	.	.	.	.	.
67	48	1	1	2	5	6	1	4.4	0	120	0	77	0	1.6	1	1.7	0	54	87	56	158	71.12	22.43	0	16	0.54	0	24.21	2.01	136	136	65	72	102	314	307	314	300	318	275	273	300	255	280	245
67	48	1	1	2	5	6	1	4.4	0	120	0	77	0	1.6	1	1.7	0	54	87	56	158	71.12	22.43	0	0	0	0	0	0	135	132	65	73	101	293	303	302	298	299	272	275	288	254	272.25	223
68	40	2	2	2	4.8	5.6	0	4.8	0	122	0	75	0	2	1	1.6	1	59	140	60	165	71.12	22.04	0	16	0.62	0	24.69	2.35	120	125	70	56	93	333	322	337	322	328.5	278	248	292	263	270.25	275
68	40	2	2	2	4.8	5.6	0	4.8	0	122	0	75	0	2	1	1.6	1	59	140	60	165	71.12	22.04	0	0	0	0	0	0	95	104	69	55	81	325	332	343	304	326	270	255	302	265	273	283
69	42	2	1	2	4.9	5.8	1	4.3	0	120	0	78	0	1.8	1	1.8	0	62	97	65	160	71.12	25.36	0	12	0.13	0	25.05	1.95	138	166	77	60	110	323	316	318	312	317.25	287	265	289	265	276.5	230
69	42	2	1	2	4.9	5.8	1	4.3	0	120	0	78	0	1.8	1	1.8	0	62	97	65	160	71.12	25.36	0	0	0	0	0	0	139	152	81	58	108	281	302	303	298	296	305	270	292	260	281.75	220
70	41	1	1	2	5.2	6	1	4.3	0	118	0	79	0	1.1	1	2	0	56	110	60	165	71.12	22.04	0	14	0.6	0	23.59	2.36	127	125	65	59	94	314	313	313	306	311.5	279	262	294	265	275	235
70	41	1	1	2	5.2	6	1	4.3	0	118	0	79	0	1.1	1	2	0	56	110	60	165	71.12	22.04	0	0	0	0	0	0	.	.	.	.	.	.	.	.	.	.	.	.	.	.	.	.
71	45	1	1	2	5	5.4	0	4.4	0	121	0	80	0	1	1	1.9	0	54	113	45	156	68.58	18.49	0	14	0.52	0	24.82	2.91	133	144	73	71	105	310	310	311	307	309.5	278	272	288	273	277.75	258
71	45	1	1	2	5	5.4	0	4.4	0	121	0	80	0	1	1	1.9	0	54	113	45	156	68.58	18.49	0	0	0	0	0	0	127	146	70	88	108	285	310	308	305	302	266	266	295	283	277.5	252
72	35	2	1	2	5.1	5.6	0	4.6	0	124	0	78	0	2.1	1	2.1	0	59	107	60	165	68.58	22.04	0	16	0.45	0	24.55	1.76	140	167	88	77	118	329	323	327	311	322.5	293	281	312	271	289.25	253
72	35	2	1	2	5.1	5.6	0	4.6	0	124	0	78	0	2.1	1	2.1	0	59	107	60	165	68.58	22.04	0	0	0	0	0	0	145	153	94	72	116	322	310	330	341	325.75	290	290	310	285	293.75	256
73	36	2	1	2	5.2	5.8	1	4.8	0	119	0	77	0	1.3	1	1.8	0	59	106	70	145	81.28	33.29	1	16	0.36	0	23.87	1.71	114	125	55	67	90	327	326	327	319	324.75	289	276	293	259	279.25	240
73	36	2	1	2	5.2	5.8	1	4.8	0	119	0	77	0	1.3	1	1.8	0	59	106	70	145	81.28	33.29	1	0	0	0	0	0	108	125	57	66	89	321	320	311	320	318	281	260	290	266	274.25	233
74	36	2	2	2	5.2	6	1	4.6	0	112	0	75	0	1.2	1	1.6	1	69	120	67	154	86.36	28.25	0	14	0.63	0	24.45	1.79	129	135	78	60	100	333	321	333	325	328	287	264	299	266	279	276
74	36	2	2	2	5.2	6	1	4.6	0	112	0	75	0	1.2	1	1.6	1	69	120	67	154	86.36	28.25	0	0	0	0	0	0	133	122	72	64	98	349	330	320	330	332.25	290	266	305	267	282	280
75	34	2	1	2	5	5.4	0	4.8	0	120	0	78	0	1.1	1	1.8	0	56	114	70	160	86.36	27.34	0	16	0.48	0	23.79	2.03	171	145	71	59	112	309	305	304	289	301.75	281	260	299	250	272.5	236
75	34	2	1	2	5	5.4	0	4.8	0	120	0	78	0	1.1	1	1.8	0	56	114	70	160	86.36	27.34	0	0	0	0	0	0	143	174	72	65	114	305	311	318	283	304.25	284	259	287	263	273.25	217
76	34	1	1	2	4.9	5.6	0	5	0	118	0	77	0	1	1	2	0	65	96	58	162	71.12	22.1	0	14	0.57	0	24.59	2.43	123	157	49	79	102	300	298	295	284	294.25	263	273	273	245	263.5	234
76	34	1	1	2	4.9	5.6	0	5	0	118	0	77	0	1	1	2	0	65	96	58	162	71.12	22.1	0	0	0	0	0	0	134	146	50	73	93	298	285	277	300	290	252	275	268	253	262	230
77	41	1	1	2	5.6	5.8	1	4.8	0	120	0	79	0	1.5	1	2.1	0	56	110	60	165	68.58	22.04	0	16	0.66	0	24.66	2	152	130	74	69	106	300	298	295	284	312	263	273	275	255	278	243
77	41	1	1	2	5.6	5.8	1	4.8	0	120	0	79	0	1.5	1	2.1	0	56	110	60	165	68.58	22.04	0	0	0	0	0	0	150	152	76	69	112	333	320	299	298	312.5	277	282	288	270	279.25	240
78	34	2	1	2	5.6	6	1	4.8	0	122	0	78	0	1.1	1	2.2	0	63	100	55	164	68.58	20.45	0	16	0.52	0	25.11	2.01	122	148	87	70	107	328	312	328	307	320	287	266	306	261	280	244
78	34	2	1	2	5.6	6	1	4.8	0	122	0	78	0	1.1	1	2.2	0	63	100	55	164	68.58	20.45	0	0	0	0	0	0	113	145	69	73	100	330	309	316	275	307.5	271	256	298	260	271.25	220
79	34	2	1	2	5.2	5.4	0	4.6	0	118	0	77	0	1.4	1	1.8	0	59	108	50	153	68.58	21.36	0	16	0.63	0	24.53	1.94	114	120	62	54	88	313	298	310	294	318.75	274	256	282	255	280	244
79	34	2	1	2	5.2	5.4	0	4.6	0	118	0	77	0	1.4	1	1.8	0	59	108	50	153	68.58	21.36	0	0	0	0	0	0	94	124	64	68	87	310	278	313	300	300.25	275	266	280	231	263	220
80	40	3	2	2	5	5.6	0	4.8	0	116	0	79	0	1.1	1	2	0	54	114	73	184	76.2	21.56	0	14	0.38	0	24.22	1.6	128	140	82	76	107	340	347	338	326	303.75	303	289	317	285	266.75	244
80	40	3	2	2	5	5.6	0	4.8	0	116	0	79	0	1.1	1	2	0	54	114	73	184	76.2	21.56	0	0	0	0	0	0	127	144	82	72	106	329	332	340	357	339.5	312	295	315	291	303.25	251
81	34	2	1	2	5.1	5.8	1	4.4	0	120	0	82	0	1.3	1	1.8	0	56	114	50	165	68.58	18.37	0	16	0.26	0	23.98	2.24	124	135	63	69	98	311	305	313	297	337.75	271	266	295	254	298.5	244
81	34	2	1	2	5.1	5.8	1	4.4	0	120	0	82	0	1.3	1	1.8	0	56	114	50	165	68.58	18.37	0	0	0	0	0	0	120	122	67	63	93	305	313	328	301	311.75	280	275	305	253	278.25	224
82	39	1	2	2	5.2	6	1	5.2	0	118	0	79	0	1.2	1	2	0	60	138	74	178	76.2	23.36	0	14	0.58	0	24.45	2.13	138	127	71	72	102	307	310	310	291	306.5	280	263	300	252	271.5	250
82	39	1	2	2	5.2	6	1	5.2	0	118	0	79	0	1.2	1	2	0	60	138	74	178	76.2	23.36	0	0	0	0	0	0	142	118	62	73	98	311	308	315	295	307.25	281	264	280	255	270	245
83	40	2	1	2	5.2	5.4	0	5	0	119	0	76	0	1.8	1	1.6	1	59	104	48	150	71.12	21.33	0	14	0.55	0	23.93	1.7	132	127	78	82	105	307	310	310	291	310	280	263	300	252	285	222
83	40	2	1	2	5.2	5.4	0	5	0	119	0	76	0	1.8	1	1.6	1	59	104	48	150	71.12	21.33	0	0	0	0	0	0	148	118	70	87	106	335	311	303	301	312.5	289	277	302	253	280.25	225
84	41	2	1	2	5	5.6	0	4.6	0	120	0	80	0	1.2	1	1.4	1	62	98	55	155	76.2	22.89	0	16	0.06	0	23.69	2.14	121	138	64	78	100	315	311	316	294	304.5	265	273	294	249	273.75	221
84	41	2	1	2	5	5.6	0	4.6	0	120	0	80	0	1.2	1	1.4	1	62	98	55	155	76.2	22.89	0	0	0	0	0	0	121	127	59	75	96	316	325	305	270	304	269	277	302	254	275.5	224
85	35	2	2	2	4.9	5.8	1	4.8	0	118	0	76	0	2.1	1	1.5	1	56	153	75	165	83.82	27.55	0	12	0.46	0	24.78	1.91	143	144	79	61	107	343	338	347	330	309	296	293	327	277	270.25	241
85	35	2	2	2	4.9	5.8	1	4.8	0	118	0	76	0	2.1	1	1.5	1	56	153	75	165	83.82	27.55	0	0	0	0	0	0	126	160	78	69	108	335	312	330	313	322.5	285	288	315	245	283.25	247
86	34	1	1	2	5.6	6	1	4.4	0	120	0	78	0	2	1	1.2	1	55	117	45	158	63.5	18.03	0	14	0.46	0	23.95	2.44	137	125	75	70	102	326	331	323	319	339.5	292	268	313	276	298.25	247
86	34	1	1	2	5.6	6	1	4.4	0	120	0	78	0	2	1	1.2	1	55	117	45	158	63.5	18.03	0	0	0	0	0	0	.	.	.	.	.	.	.	.	.	.	.	.	.	.	.	.
87	34	3	1	2	5.6	5.4	0	4.8	0	118	0	77	0	2.1	1	1.7	0	65	96	53	165	71.12	19.47	0	16	0.61	0	24.53	2.47	138	134	66	74	103	333	323	330	312	324.75	288	267	307	264	287.25	252
87	34	3	1	2	5.6	5.4	0	4.8	0	118	0	77	0	2.1	1	1.7	0	65	96	53	165	71.12	19.47	0	0	0	0	0	0	139	130	61	73	101	334	310	323	322	322.25	279	269	307	268	280.75	248
88	44	2	1	2	5.2	5.6	0	4.8	0	116	0	75	0	2	1	1.7	0	59	102	57	160	76.2	22.27	0	16	0.36	0	23.67	2.28	134	137	64	67	100	312	306	312	302	324.5	278	260	282	256	281.5	229
88	44	2	1	2	5.2	5.6	0	4.8	0	116	0	75	0	2	1	1.7	0	59	102	57	160	76.2	22.27	0	0	0	0	0	0	115	130	58	69	93	305	273	308	298	296	273	253	277	259	265.5	221
89	37	2	1	2	5	5.8	1	4.8	0	122	0	78	0	1.1	1	1.8	0	54	117	55	162	71.12	20.96	0	14	0.51	0	23.79	2.28	146	145	74	70	109	338	319	335	315	308	317	270	318	280	269	240
89	37	2	1	2	5	5.8	1	4.8	0	122	0	78	0	1.1	1	1.8	0	54	117	55	162	71.12	20.96	0	0	0	0	0	0	125	158	75	82	110	301	309	311	305	306.5	332	272	330	285	304.75	227
90	34	2	2	2	5.1	6	1	4.6	0	120	0	78	0	1.4	1	1.6	1	70	119	57	164	76.2	21.19	0	16	0.67	0	24.23	2.33	150	148	66	68	108	329	320	323	311	326.75	288	284	311	265	305	235
90	34	2	2	2	5.1	6	1	4.6	0	120	0	78	0	1.4	1	1.6	1	70	119	57	164	76.2	21.19	0	0	0	0	0	0	150	166	62	83	115	338	322	317	308	321.25	312	280	305	267	291	232
91	44	2	2	2	5.2	5.4	0	4.8	0	121	0	77	0	1.6	1	1.4	1	65	123	66	157	91.44	26.78	0	16	0.59	0	24.88	1.57	127	115	77	78	99	328	335	339	316	320.75	279	275	303	261	287	266
91	44	2	2	2	5.2	5.4	0	4.8	0	121	0	77	0	1.6	1	1.4	1	65	123	66	157	91.44	26.78	0	0	0	0	0	0	112	108	68	75	91	354	319	322	323	329.5	285	266	295	272	279.5	266
92	45	1	1	2	5.2	5.6	0	5	0	115	0	79	0	1.5	1	1.9	0	56	108	50	157	68.58	20.28	0	10	0.51	0	24	2.44	120	105	50	74	87	304	299	309	289	300.25	265	242	277	234	254.5	239
92	45	1	1	2	5.2	5.6	0	5	0	115	0	79	0	1.5	1	1.9	0	56	108	50	157	68.58	20.28	0	0	0	0	0	0	128	86	51	66	83	322	296	310	261	297.25	266	235	267	228	249	238
93	45	2	2	2	5	5.8	1	5.2	0	120	0	81	0	1.1	1	2	0	54	152	65	157	81.28	26.37	0	18	0.45	0	23.8	1.94	140	143	67	67	104	323	327	340	318	327	284	264	305	270	280.75	256
93	45	2	2	2	5	5.8	1	5.2	0	120	0	81	0	1.1	1	2	0	54	152	65	157	81.28	26.37	0	0	0	0	0	0	.	.	.	.	.	.	.	.	.	.	.	.	.	.	.	.
94	40	2	1	2	4.9	5.6	0	4	0	124	0	80	0	1.3	1	2.1	0	59	104	54	164	73.66	20.08	0	14	0.45	0	23.79	2	131	132	72	69	101	320	316	321	307	316	285	271	304	261	280.25	220
94	40	2	1	2	4.9	5.6	0	4	0	124	0	80	0	1.3	1	2.1	0	59	104	54	164	73.66	20.08	0	0	0	0	0	0	126	132	77	70	101	323	308	313	322	316.5	280	268	295	265	277	219
95	42	2	1	2	5.6	5.8	1	4.4	0	118	0	78	0	1.2	1	1.8	0	56	109	65	154	83.82	23.53	0	18	0.35	0	25.12	1.89	124	129	91	53	98	319	306	316	302	310.75	281	270	303	265	279.75	236
95	42	2	1	2	5.6	5.8	1	4.4	0	118	0	78	0	1.2	1	1.8	0	56	109	65	154	83.82	23.53	0	0	0	0	0	0	116	122	85	53	94	322	319	325	282	312	277	280	297	266	280	240
96	37	2	1	2	5.6	6	1	4.6	0	122	0	77	0	1	1	1.6	1	54	117	47	143	73.66	22.98	0	16	0.59	0	24.82	2.14	110	117	64	69	90	328	326	328	313	323.75	295	270	307	263	283.75	233
96	37	2	1	2	5.6	6	1	4.6	0	122	0	77	0	1	1	1.6	1	54	117	47	143	73.66	22.98	0	0	0	0	0	0	110	115	65	63	88	330	320	325	295	317.5	289	275	293	265	280.5	210
97	34	1	1	2	5.2	5.4	0	4.8	0	119	0	76	0	1.2	1	2	0	59	108	50	159	65.58	22.98	0	12	0.56	0	24.11	1.86	167	141	66	103	119	348	337	352	325	340.5	307	296	332	271	301.5	260
97	34	1	1	2	5.2	5.4	0	4.8	0	119	0	76	0	1.2	1	2	0	59	108	50	159	65.58	22.98	0	0	0	0	0	0	110	175	56	92	108	358	345	345	331	344.75	310	305	312	286	303.25	269
98	34	3	1	2	5	5.6	0	5.2	0	120	0	79	0	1.1	1	1.9	0	58	110	72	160	81.28	28.13	0	19	0.21	0	24.36	2.17	121	135	66	54	94	319	330	329	316	323.5	271	272	284	246	268.25	256
98	34	3	1	2	5	5.6	0	5.2	0	120	0	79	0	1.1	1	1.9	0	58	110	72	160	81.28	28.13	0	0	0	0	0	0	118	127	66	50	90	308	324	311	320	315.75	264	268	277	245	263.5	277
99	38	2	2	2	5.1	5	0	5.2	0	120	0	78	0	1.1	1	2	0	66	125	69	172	88.9	23.32	0	14	0.6	0	25.02	2.89	100	144	70	84	99	339	329	344	323	333.75	283	266	300	263	278	268
99	38	2	2	2	5.1	5	0	5.2	0	120	0	78	0	1.1	1	2	0	66	125	69	172	88.9	23.32	0	0	0	0	0	0	119	151	87	69	106	325	312	330	346	328.25	282	265	298	266	277.75	267
100	37	3	1	2	5.2	5.8	1	4	0	124	0	77	0	1.3	1	2.1	0	54	117	65	155	81.28	27.06	0	16	0.58	0	25.15	1.46	120	138	74	72	101	290	284	291	267	283	277	264	290	255	271.5	222
100	37	3	1	2	5.2	5.8	1	4	0	124	0	77	0	1.3	1	2.1	0	54	117	65	155	81.28	27.06	0	0	0	0	0	0	132	139	69	61	100	279	290	289	273	282.75	269	262	285	266	270.5	223
101	30	2	2	2	5.2	6	1	4.4	0	118	0	75	0	1.2	1	1.8	0	62	140	66	172	76.2	22.31	0	14	0.39	0	24.8	2.2	126	108	84	48	92	339	331	343	318	332.75	300	282	339	275	299	271
101	30	2	2	2	5.2	6	1	4.4	0	118	0	75	0	1.2	1	1.8	0	62	140	66	172	76.2	22.31	0	0	0	0	0	0	126	108	84	48	87	345	327	329	335	334	292	292	341	285	302.5	267
102	30	1	2	2	5	5.4	0	4.6	0	122	0	80	0	1	1	1.6	1	59	149	68	184	71.12	20.09	0	16	0.66	0	24.41	2.1	112	111	57	64	86	307	317	316	301	310.25	254	246	279	247	256.5	229
102	30	1	2	2	5	5.4	0	4.6	0	122	0	80	0	1	1	1.6	1	59	149	68	184	71.12	20.09	0	0	0	0	0	0	99	107	63	65	83	315	305	308	316	311	251	242	273	256	255.5	230
103	34	2	1	2	4.9	5.6	0	4.8	0	119	0	77	0	1.2	1	2	0	60	105	52	163	71.12	19.57	0	14	0.45	0	24.31	1.76	137	125	63	79	101	300	303	307	283	298.25	279	267	299	257	275.5	224
103	34	2	1	2	4.9	5.6	0	4.8	0	119	0	77	0	1.2	1	2	0	60	105	52	163	71.12	19.57	0	0	0	0	0	0	125	124	55	85	97	308	301	305	288	300.5	303	275	315	267	290	228
104	47	1	2	2	5.6	5	0	5.2	0	120	0	79	0	1.1	1	1.9	0	70	111	55	168	71.12	19.49	0	16	0.43	0	23.78	1.45	128	152	56	70	101	342	332	353	322	337.25	284	278	317	263	285.5	298
104	47	1	2	2	5.6	5	0	5.2	0	120	0	79	0	1.1	1	1.9	0	70	111	55	168	71.12	19.49	0	0	0	0	0	0	135	154	60	65	103	322	330	348	330	332.5	289	281	326	265	290.25	288
105	50	2	1	2	5.6	6.2	1	5.7	0	139	1	78	0	1.2	1	2	0	65	89	58	149	73.66	26.12	0	14	0.53	0	23.88	2.21	108	121	70	72	93	329	325	322	311	321.75	284	272	302	268	281.5	243
105	50	2	1	2	5.6	6.2	1	5.7	0	139	1	78	0	1.2	1	2	0	65	89	58	149	73.66	26.12	0	0	0	0	0	0	108	114	63	74	90	335	320	318	275	312	271	270	312	272	281.25	235
106	34	2	1	2	5	5	0	4.9	0	150	1	80	0	1.1	1	2.3	0	56	114	60	160	73.66	23.44	0	12	0.61	0	23.97	1.75	111	121	64	68	91	338	333	343	323	334.25	287	264	311	262	281	252
106	34	2	1	2	5	5	0	4.9	0	150	1	80	0	1.1	1	2.3	0	56	114	60	160	73.66	23.44	0	0	0	0	0	0	105	109	80	63	89	323	311	350	353	334.25	278	271	320	265	283.5	251
107	30	1	2	2	5	4.8	0	4.8	0	124	0	75	0	1.1	1	2.1	0	59	149	63	176	73.66	20.34	0	16	0.63	0	24.43	2.59	127	114	54	65	90	311	300	316	296	305.75	266	249	285	247	261.75	252
107	30	1	2	2	5	4.8	0	4.8	0	124	0	75	0	1.1	1	2.1	0	59	149	63	176	73.66	20.34	0	0	0	0	0	0	130	108	50	60	87	322	305	308	277	303	275	253	275	250	263.25	220
108	30	1	2	2	5	4.9	0	4.9	0	122	0	77	0	1.2	1	1.9	0	65	133	56	168	73.66	19.84	0	14	0.65	0	24.55	1.8	140	135	60	69	101	316	314	313	304	311.75	284	273	299	268	281	252
108	30	1	2	2	5	4.9	0	4.9	0	122	0	77	0	1.2	1	1.9	0	65	133	56	168	73.66	19.84	0	0	0	0	0	0	131	128	56	60	94	327	320	315	310	318	280	274	305	272	282.75	255
109	46	2	1	2	5	5	0	5	0	128	0	77	0	1.1	1	2.1	0	56	107	55	150	73.66	24.44	0	14	0.5	0	24.75	2.07	111	134	63	79	97	311	300	304	292	301.75	282	278	285	254	274.75	221
109	46	2	1	2	5	5	0	5	0	128	0	77	0	1.1	1	2.1	0	56	107	55	150	73.66	24.44	0	0	0	0	0	0	107	165	60	88	105	326	310	305	307	312	302	287	282	257	282	240
110	34	2	1	2	4.9	5.4	0	4.8	0	119	0	75	0	1.2	1	2	0	54	119	54	164	73.66	20.08	0	14	0.59	0	23.65	1.89	110	117	64	69	90	328	326	328	313	323.75	295	270	303	265	279.75	233
110	34	2	1	2	4.9	5.4	0	4.8	0	119	0	75	0	1.2	1	2	0	54	119	54	164	73.66	20.08	0	0	0	0	0	0	112	118	65	75	92	335	327	329	289	320	300	254	305	267	281.5	232
111	34	2	1	2	5.6	5.6	0	5.2	0	120	0	80	0	1.1	1	2.1	0	59	108	65	154	83.82	23.53	0	18	0.56	0	23.71	2.43	167	141	66	103	119	348	337	352	325	340.5	307	270	307	263	283.75	260
111	34	2	1	2	5.6	5.6	0	5.2	0	120	0	80	0	1.1	1	2.1	0	59	108	65	154	83.82	23.53	0	0	0	0	0	0	.	.	.	.	.	.	.	.	.	.	.	.	.	.	.	.
112	38	1	1	2	5.6	5	0	5.2	0	120	0	80	0	1.1	1	1.8	0	57	109	47	143	73.66	22.98	0	16	0.21	0	24.58	2.02	121	135	66	54	94	319	330	329	316	323.5	271	296	332	271	301.5	256
112	38	1	1	2	5.6	5	0	5.2	0	120	0	80	0	1.1	1	1.8	0	57	109	47	143	73.66	22.98	0	0	0	0	0	0	131	129	69	58	102	292	329	316	325	315.5	306	312	340	285	310.75	255
113	37	3	1	2	5.2	5.8	1	4	0	124	0	78	0	1.3	1	1.6	1	56	112	50	159	65.58	22.98	0	12	0.6	0	24.67	2.75	100	144	70	84	99	339	329	344	323	333.75	283	272	284	246	268.25	268
113	37	3	1	2	5.2	5.8	1	4	0	124	0	78	0	1.3	1	1.6	1	56	112	50	159	65.58	22.98	0	0	0	0	0	0	.	.	.	.	.	.	.	.	.	.	.	.	.	.	.	.
114	30	2	2	2	5	6	1	4.4	0	118	0	76	0	1.2	1	2	0	66	131	72	160	81.28	28.13	0	19	0.58	0	25.11	1.95	120	138	74	72	101	290	284	291	267	283	277	266	300	263	278	222
114	30	2	2	2	5	6	1	4.4	0	118	0	76	0	1.2	1	2	0	66	131	72	160	81.28	28.13	0	0	0	0	0	0	119	129	75	72	100	280	299	295	241	278.75	290	281	312	271	288.5	231
115	30	3	1	2	5.1	5.4	0	4.6	0	122	0	77	0	1	1	1.9	0	59	110	69	172	88.9	23.32	0	14	0.39	0	25.2	1.67	126	108	84	48	92	339	331	343	318	332.75	300	264	290	255	271.5	271
115	30	3	1	2	5.1	5.4	0	4.6	0	122	0	77	0	1	1	1.9	0	59	110	69	172	88.9	23.32	0	0	0	0	0	0	128	112	79	56	96	345	330	331	320	331.5	302	277	285	266	282.5	260
116	34	2	2	2	5.2	5.6	1	4.8	0	119	0	76	0	1.2	1	2	0	60	142	65	155	81.28	27.06	0	16	0.66	0	24.31	1.94	112	111	57	64	86	307	317	316	301	310.25	254	282	339	275	299	229
116	34	2	2	2	5.2	5.6	1	4.8	0	119	0	76	0	1.2	1	2	0	60	142	65	155	81.28	27.06	0	0	0	0	0	0	130	110	58	64	92	317	305	316	313	312.75	279	288	358	283	302	231
117	47	1	2	2	5.2	5	0	5.2	0	120	0	78	0	1.1	1	2.1	0	69	113	66	172	76.2	22.31	0	14	0.45	0	24.5	2.07	137	125	63	79	101	300	303	307	283	298.25	279	246	279	247	256.5	224
117	47	1	2	2	5.2	5	0	5.2	0	120	0	78	0	1.1	1	2.1	0	69	113	66	172	76.2	22.31	0	0	0	0	0	0	128	119	65	70	99	317	328	306	263	303.5	282	255	277	232	261.5	230
118	50	2	1	2	5	6.2	1	5.7	0	139	1	82	0	1.2	1	1.8	0	62	127	68	184	71.12	20.09	0	16	0.43	0	24.77	3.01	128	152	56	70	101	342	332	353	322	337.25	284	267	299	257	275.5	298
118	50	2	1	2	5	6.2	1	5.7	0	139	1	82	0	1.2	1	1.8	0	62	127	68	184	71.12	20.09	0	0	0	0	0	0	125	149	60	75	102	338	319	344	299	325	279	275	311	277	285.5	256
119	34	1	2	2	4.9	5	0	4.9	0	150	1	87	0	1.1	1	1.6	1	65	130	52	163	71.12	19.57	0	14	0.53	0	23.88	1.65	108	121	70	72	93	329	325	322	311	321.75	284	278	317	263	285.5	243
119	34	1	2	2	4.9	5	0	4.9	0	150	1	87	0	1.1	1	1.6	1	65	130	52	163	71.12	19.57	0	0	0	0	0	0	112	132	67	69	95	316	317	309	320	315.5	290	291	305	242	282	235
120	30	2	1	2	5.6	4.8	0	4.8	0	124	0	77	0	1.1	1	2	0	51	131	55	168	71.12	19.49	0	16	0.61	0	23.9	1.89	111	121	64	68	91	338	333	343	323	334.25	287	272	302	268	281.5	252
120	30	2	1	2	5.6	4.8	0	4.8	0	124	0	77	0	1.1	1	2	0	51	131	55	168	71.12	19.49	0	0	0	0	0	0	110	125	60	65	92	341	326	344	309	330	284	275	310	272	285.25	255
121	30	2	1	2	5.6	4.9	0	4.9	0	122	0	79	0	1.2	1	1.9	0	54	122	58	149	73.66	26.12	0	14	0.63	0	24.45	2.01	127	114	54	65	90	311	300	316	296	305.75	266	264	311	262	281	252
121	30	2	1	2	5.6	4.9	0	4.9	0	122	0	79	0	1.2	1	1.9	0	54	122	58	149	73.66	26.12	0	0	0	0	0	0	130	122	61	65	93	323	302	316	309	312.5	270	272	305	265	278	245
122	46	1	2	2	4.3	5	0	4	0	128	0	78	0	1.1	1	2	0	59	136	60	160	73.66	23.44	0	12	0.65	0	24.82	2.75	140	135	60	69	101	316	314	313	304	311.75	284	249	285	247	261.75	252
122	46	1	2	2	4.3	5	0	4	0	128	0	78	0	1.1	1	2	0	59	136	60	160	73.66	23.44	0	0	0	0	0	0	137	133	59	70	98	300	323	304	315	310.5	269	248	275	255	258.75	249
123	35	1	2	2	5	4.9	0	4.4	0	139	1	83	0	1.2	1	2.3	0	60	141	63	176	73.66	20.34	0	16	0.5	0	24.7	2.44	111	134	63	79	97	311	300	304	292	301.75	282	273	299	268	281	221
123	35	1	2	2	5	4.9	0	4.4	0	139	1	83	0	1.2	1	2.3	0	60	141	63	176	73.66	20.34	0	0	0	0	0	0	120	128	65	78	98	314	295	300	289	299.5	287	270	315	280	288	233
124	44	2	1	2	4.8	5.2	0	4.6	0	150	1	90	1	1.1	1	2.1	0	63	95	56	168	73.66	19.84	0	14	0.63	0	23.69	2.02	127	114	54	65	90	338	333	343	323	334.25	287	278	285	254	274.75	252
124	44	2	1	2	4.8	5.2	0	4.6	0	150	1	90	1	1.1	1	2.1	0	63	95	56	168	73.66	19.84	0	0	0	0	0	0	130	120	54	69	92	316	312	337	324	322.25	265	282	287	265	273	247
[truncated: 12 more columns]
